# Supplementary material for: Methyl Canthin-6-one-2-carboxylate Inhibits the Activation of the NLRP3 Inflammasome in Synovial Macrophages by Upregulating Nrf2 Expression
Source: Curr Issues Mol Biol. 2025 Jan 9;47(1):38. doi: 10.3390/cimb47010038 (PMC11763762; doi:10.3390/cimb47010038)
Supplement: Supplementary file 1 [file cimb-47-00038-s001.zip]

Archive with 3 entries (3 files):
- Cant MS unedited blots.pdf
- Supplementary table S1.xlsx
- Supplementary table S2.xlsx
