# Supplementary material for: Methyl Canthin-6-one-2-carboxylate Inhibits the Activation of the NLRP3 Inflammasome in Synovial Macrophages by Upregulating Nrf2 Expression
Source: Curr Issues Mol Biol. 2025 Jan 9;47(1):38. doi: 10.3390/cimb47010038 (PMC11763762; doi:10.3390/cimb47010038)
Supplement: Supplementary file 1 [file cimb-47-00038-s001.zip › Supplementary table S1.xlsx]

## Sheet: Methyl Canthin-6-one-2-carboxyl
The predicted 102 Cant target genes
GABRA1
GABRA5
GABRB3
GABRA2
GABRG2
CNR1
CNR2
GRM4
CTSS
NR1H3
HRH4
NR1H2
PIP4K2C
PDE2A
CASP3
CASP7
BRD4
BRD2
BRDT
BRD3
GRM5
MTNR1A
BAZ2B
CYP11B1
CYP11B2
CTSK
BDKRB2
GYS1
TSPO
CHRM4
SHH
DHFR
CYP17A1
GCK
TAAR1
CCNC
GRK2
CDK2
CCND3
PDE7A
TMIGD3
TGFBR1
CHRNA4
GSR
BRD9
LIPG
PDE5A
EGFR
PDE3A
TGM2
PLA2G2A
HSD11B1
NAAA
CRHR1
ERBB2
SAE1
FAAH
CDK1
KCNJ11
MAP2K1
FNTA
PGK1
SYK
CTSV
CTSL
TRPA1
IRAK4
HDAC3
HDAC2
HDAC1
STS
PTGER3
AKT1
PLK1
AOC3
P2RX7
MAPK14
HCRTR2
HCRTR1
KARS
PIK3CD
CSNK1D
SCN9A
FFAR1
HSF1
NOS1
ADAM17
NOS2
NOS3
STK33
MME
IGF1R
FLT3
MAP2K3
CDK9
KCNN1
ERBB4
GABRA6
GABRA3
GABRA4
CCNA2
CDK4
CCNA1
CCND1
CCNT1
CDK8
CHRNB2
FNTB
PIK3R1
UBA2
CCND2

## Sheet: Rheumatoid arthritis
RA-associated genes
HLA-DRB1
TNF
PTPN22
IL10
IL6
PADI4
PSTPIP1
CIITA
STAT4
IL2RA
SLC22A4
IRF5
MIR146A
NOD2
CD244
COPA
HLA-B
MIF
IL2RB
NFKBIL1
LTA
IL1B
IL17A
CRP
MIR155
AP4B1-AS1
H19
CTLA4
TLR1
ZFAS1
IL1RN
HOTAIR
IFNG
MIR132
TNFRSF1A
MMP3
PTPN2
MALAT1
LACC1
MIR150
CHRNG
CD247
SNHG29
SUPT20H
IL1A
IL18
UCA1
IL1R1
NLRP1
TNFRSF1B
IL2
ANKRD55
TNFSF11
SNHG28
TGFB1
MMP13
FBXL19-AS1
CXCL8
IL4
TLR4
MMP1
TRAF1
FCRL3
CD40
SYK
HLA-DQB1
CCL2
MEFV
COMP
TNFRSF11B
PTGS2
CD40LG
COL2A1
NLRP3
MTHFR
IL1RAPL2
SAA1
FCGR3A
FAS
IL23R
FCGR2A
MMP9
TLR2
FOXP3
FCGR3B
BLK
CCR6
IL15
MACIR
ACP5
HLA-DPB1
IL13
TIMP1
IL6ST
ITGAM
TNFAIP3
VCAM1
S100A9
CCR5
PDCD1
SPP1
MMP2
ICAM1
IL21
PRTN3
HMGB1
LOC100287329
SLC11A1
S100A12
IL17RA
STAT3
IL12B
IL6R
TNFRSF11A
IL6-AS1
BGLAP
SELE
LOC126859963
IRAK1
FCGR2B
TNIP1
IL7
VEGFA
HLA-DQA1
SERPINH1
CSF2
CD4
MBL2
CXCL10
CSF1
FASLG
HSPD1
IL23A
TNFRSF6B
S100A8
CCL5
IL10RA
NFKB1
ADAM17
HP
HLA-C
TNFSF13B
BMP6
SLC19A1
FLG
REL
MICA
CCL3
SOCS1
NOS2
STAT1
NR4A2
CD79A
GPI
CD28
LINC02605
TTR
ITGAV
MIF-AS1
RELN
IL18R1
GAS5
MMP14
CD44
CAT
ADIPOQ
FSTL1
BTNL2
ATIC
NFKBIA
TYK2
SH2D1A
MMP12
ELANE
IL4R
MAPK14
PTGS1
TNFAIP6
CHI3L1
IFNB1
IL37
TPMT
TAGAP
CCR1
MAFB
MPO
IL22
CCR2
JUN
TLR3
HSPA4
ADA
CXCR3
PTPRC
RIPK1
CXCL12
MMP8
PHF19
FN1
TNFRSF13C
CCN6
ALB
TLR9
ITGB2
DHFR
CTSK
MMP19
PADI2
LTF
HLA-DMA
CLEC16A
SIAE
ACAN
MAPK1
NR3C1
MAPK8
CARD8
OSM
MEG3
OLAH
DKK1
TRAF6
PRRC2A
CD86
JAK1
DPP4
JAK3
RETN
PIK3CG
BSG
HSPA5
CCR3
MICB
RELB
DHODH
TFRC
CASP1
CD36
JAK2
STEAP4
CD80
ADAMTS4
APOH
PLA2G2A
CD14
CXCR5
HAPLN1
CAST
CRH
CXCR4
HLA-DMB
CXCL1
CD69
CCL20
CCR7
IL16
TNFSF13
DDX39B
NAMPT
AGER
CX3CR1
SAA4
PPP1CA
IL11
BST1
CPT2
TIMP2
PTGES
TP53
IL17F
CR1
LRRK2
ALOX5
GZMB
TAP2
CSF1R
CXCL9
LIN54
ZNF354A
USP50
FRG2C
JAM3
FOS
FOLR2
TNFRSF10A
ABCB1
SUMO4
LIF
TRB
SELP
CCL4
IL32
CD274
CTSG
MAP3K8
LEP
CX3CL1
LOC129930561
ANXA5
SELL
SOCS3
FPGS
AIRE
HTRA1
CFLAR
BTLA
COL11A2
CTSB
PRG4
SYVN1
ENO1
ANXA1
CD5
CXCL5
PPP1CB
C5
ZFP36
ITGA4
CCRL2
ICOS
VIP
CCL21
HFE
GNAQ
CCR4
PPP1CC
NPSR1
SAA2
CILP
B2M
ERAP1
APOA1
IL21R
CD163
IL18BP
CSF3
CD27
HAS1
IFIH1
CCL11
MIR125A
IL33
ITGAL
DEK
C4A
ANKH
TNFRSF4
ACE
IL36RN
CXCL16
VDR
IL12A
SRF
TNFRSF9
TRPV4
GZMA
CR2
ADORA3
IKBKB
AKT1
KLRK1
FCGR1A
CHUK
IKBKE
LINC01672
TNFSF14
FLT1
C5AR1
CDH11
TNFSF12
SIGLEC1
TIMP3
LTBR
TAC1
PRSS2
HLA-A
CD8A
MYD88
GPT
LECT2
IL1RAP
GSTM1
HLA-DRB4
CERNA3
IL26
TLR7
WAS
MIR21
CTSL
HPRT1
XIST
INS
PLA2G10
PPARG
TIE1
PON1
MIR27A
CD68
IL22RA1
TNFRSF12A
ZNF334
PLB1
FPR2
MVK
ETS1
MIR223
ERV3-1
NAT2
PLG
TAP1
COL11A1
APOB
IL17B
PRL
CXCL13
IFNA1
BCL2
GOLGB1
MIR22
TYMS
ICA1
TNFSF4
DDR2
TNFRSF18
IL5
IL10RB
CD1D
DNASE2
HLA-G
IGF1
XIAP
SFTPD
NLRC4
CXCL11
HGD
CP
NLRP12
VWF
IL3
MIR146B
SLC22A5
CARD14
RELA
RAG2
NOS3
TBK1
HMGB2
BANK1
PLA2G7
PTH
PSMB9
PRF1
MIR140
PIK3CD
ESR1
IL19
TNFRSF13B
TMSB4X
C4B
UNC13D
HLA-DRA
ANGPT2
CD52
CD58
ADRB2
GSTP1
PRKCQ
MUC5B
PRKCD
CD226
RNF31
PXK
CASP8
CASP3
FRZB
F2
FGF2
COL9A2
RUNX1
IL7R
MECP2
IRAK4
CCL18
SERPINE1
MIR142
SMAD3
TRAF3IP2
MYC
CD19
SOD1
MMP10
BMP2
MMP7
TRAPPC2
IFNGR1
BDNF-AS
BMP4
XDH
TREX1
UBE2L3
HIF1A
HMOX1
GDF5
TNXB
ENG
ERAP2
APOE
PTEN
RAG1
NFKB2
HGF
DNASE1
RBPJ
LYN
HAVCR2
HSPG2
CASP10
CDK6
COL1A1
KIF5A
POMC
TNFRSF14
SH2B3
NFAT5
P2RX7
TF
SOD2
MUC1
NEAT1
CALCA
IGKC
LBR
EPO
JAZF1
ZAP70
PVT1
PLA2G4A
FGFR1
TMX2-CTNND1
BTK
HAMP
CYP2C19
MIR199A1
GCH1
SLC17A5
TNFSF10
LINC-ROR
DNASE1L3
TNFSF15
B3GALT6
PSMA3
EIF2AK3
GHRL
LEPR
FBN1
MIR17
RNASEH2B
GSTT1
UBA1
MMEL1
CDKN1A
C3
OLIG3
OAS1
MATN3
CYP19A1
UMOD
IRF1
IL2RG
HLA-DQA2
CCHCR1
BIRC5
SOST
LGALS3
HSPA8
MS4A1
CCN2
BPI
MIR34A
CBS
GC
COX5A
IRF4
AFF3
FADD
IGHM
MIR133B
IL1RL2
MIR151A
RMRP
CALR
CFH
TSBP1
RASGRP1
TBX21
AIF1
ADAMTS5
MATN1
ADA2
COL9A3
TTC7A
NGF
ICAM3
F2RL1
PSMB8
PTX3
F3
CYP1A2
BCL2L1
CFI
LPIN2
EGFR
BLTP1
CSN1S1
PNP
TAPBP
PLAT
GATA3
CANT1
NFKBIE
LRBA
CHST3
NPY
SHBG
ADGRE5
CD81
P4HA2
MIR99B
MIR126
MMP15
IL17C
ABCG2
CFB
MTOR
TRIM21
BDNF
MIR381
PDE4A
ITGB1
EGF
MTRR
ACP1
TRPV1
GGH
ADAMTS12
TLR5
SERPINA1
LOC102723407
LGALS9
CD38
MTR
PSORS1C3
KIT
PRKCH
CD2
LERFS
FGB
STING1
MIR10A
COL9A1
IL12RB1
PTGER4
HLA-DPA1
CD83
SLC39A13
AICDA
THBD
DCN
CYP2C9
B3GAT1
NOTCH4
GPX3
VIM
CDK2
DCLRE1C
TAC3
PRDM1
IL1RL1
KCNJ11
CCN1
MIR221
INSR
PARP1
MMP11
CSK
PGR
IL27
NOD1
TEK
CD55
KIF22
HTR2A
ESR2
PLAU
ACTA2
SRC
LRP5
PICSAR
TNFRSF17
TP63
ASPN
SPRED2
ITPA
RAB27A
STXBP2
MIR143
ATM
PLAUR
LTB
SOD2-OT1
EDN1
ADAD1
NCF4
IL34
ANGPT1
FCAR
MIR106A
CENPB
OPRM1
IRF3
TFR2
IL15RA
IRF8
TAB2
ALOX5AP
TACR3
KLF12
TNFRSF25
LGALS1
FOXC1
ADAR
CEACAM8
CD209
CASP9
HLA-DRB5
AMPD1
OTULIN
MET
HJV
AKT2
TLR8
SEMA3A
SIRT1
MMP16
GBA1
RIGI
DEF6
IL9
IL20
UBASH3A
ADAMTS7
FCER2
ITGA2
IDO1
MAP3K7
SMARCAL1
SULT1A3
FAM167A
VCAN
REN
CCL13
PCNA
THBS1
HAVCR1
ATXN2
MIR222
IBSP
MIR499A
STX11
IMPDH2
CYBB
ENPP1
NCF2
TREM1
AR
IL18RAP
TNPO3
NAGLU
LCE3B
LYST
KITLG
IGFBP1
PIP4K2C
NPPB
HLA-DQB2
IGFBP3
PSORS1C1
MIR20A
DYM
RNPC3
CYP3A4
S100A4
C1R
LCK
ATG5
AIM2
CST3
MIR122
MTHFD1
MYOM2
CYLD-AS1
XYLT1
PAPSS2
BPNT2
SLX1A-SULT1A3
CA2
ANPEP
THPO
SOX9
CCL19
TACR1
PTPN11
HDAC1
LSM2
ITK
LEPQTL1
GRN
EMSLR
IL17D
TSLP
LCE3C
TIRAP
PCYT1A
RAB33B
KIR2DS2
NTRK1
RO60
STAT5A
RNASEH2A
CDKN2A
NKX3-2
RNASEH2C
TRAF2
IL1F10
IGF1R
IFNG-AS1
CDKAL1
MIR197
ALPP
GATA2
IFNGR2
SMAD2
TGFBR2
POP1
MPIG6B
MIR31
COL5A2
MIR498
MBP
CD70
LOC126862264
IFI16
PPARA
AHR
MMP17
APOM
C5-OT1
IFNA2
PDGFRB
CYCS
TNFRSF10B
KLRD1
DOCK11
NFATC1
MIR141
TAB1
MIR203A
LINC02656
CXCR1
SERPINA3
SERPINC1
BMP7
CCL26
TOP2B
ANKZF1
CXCR2
RAD51B
TGIF1
RHOA
MIR214
MIR210
MIR200A
PLCG2
SPTAN1
FGF1
WDFY4
CALCR
LILRB1
ITGAX
GSR
PECAM1
PYCARD
TERT
KLRC1
RIPK2
GNRH1
RTEL1
SAAL1
KRAS
TH
CXCR6
AHSG
TPO
HRH2
FGA
CYP21A2
SNORD44
ADM
IL1R2
PROK2
PARN
KDR
CD59
ELP1
STAT6
CCL7
GUSB
COG6
MALT1
IFNL1
ITCH
BCL2L11
KIR2DL3
HLA-DOA
IGF2
DNTT
BCL6
RORC
SFTPC
CLU
BAX
ABCC1
CFTR
FOXO1
RARRES2
MIR543
CYP27B1
ELN
NT5E
ERBB3
TGFB2
MAP3K1
PIK3R1
MIR451A
CEBPB
ANXA2
RUNX2
MIR16-1
HNRNPC
VAV1
FCGR2C
HRAS
CYBA
KIR2DL2
MIR199B
MIR98
BACH2
TRH
WIPF1
TRA-TGC7-1
CCL22
BAG6
CYP1A1
CDKN3
PGR-AS1
ARL15
HRH4
NTAN1
MIR145
LGALS2
PDGFB
PTPN6
CYTOR
MIR30A
CTNNB1
SHH
SLC22A2
MIR382
CYP21A1P
LBH
TCF7L2
DUSP1
FOXO3
LINC00426
CXCR2P1
LINC02384
APRT
ALOX15
ARID5B
GPSM3
LDLR
KL
SLAMF1
F5
CREB1
CGAS
GNAS
FLT3
IL36A
IL24
MAPK3
SQSTM1
LOC126860303
MAPK10
ELMO2
CASP7
PGF
DPEP1
IRS1
S1PR1
PRDX5
MAP3K14
CXCL2
TYRO3
ADORA2A
C1QB
KLRC2
RNASE2
DNMT1
MIR124-1
PARK7
MIR326
CLEC12A
HNRNPA2B1
HSP90AB1
BRD2
MCL1
CAMP
SSB
MIR483
VIPR1
CD276
SPI1
COL10A1
SUMO1
B4GALT7
NAA25
SOX11
PROCR
EGR1
LINC01193
RBP4
YWHAH
GGT1
TGFB3
HNF1A-AS1
YDJC
SLC2A9
CISH
MAP2K4
XRCC1
ERBB2
EP300
TNFRSF8
ABCC2
BAK1
PIK3CA
LGALS8
MSH5
COL3A1
GTF2I
IKBKG
SAMHD1
NGFR
HSP90AA1
GHR
GDF15
TIMELESS
TREH
LAG3
LPA
HDAC9
PLD4
EZR
SOCS6
MDM2
TEC
B3GNT2
POLR3B
TYR
MIR23A
LRP2
ADRB3
HLA-E
CD101
PHTF1
IREB2
ELMO1
AXL
CYP17A1
ATRIP
ATRIP-TREX1
ICOSLG
PTHLH
ANGPTL4
GAPDH
SEMA4D
TCN1
MIRLET7I
DUSP22
FGFR2
FAP
MB
TXN
IL36G
ITGB3
NFE2L2
DICER1
NFATC2
PPBP
ADAM10
ALPL
GSN
PPIA
GLA
GATA4
SNORD15A
PRKCB
TLR10
ABHD16A
RSBN1
ICAM2
MIR494
SEMA3C
CARD9
TXNDC5
GHSR
SLC29A3
SLC22A12
C1S
PABIR2
CCL17
PF4
IFN1@
XBP1
MSN
MIR215
TYROBP
CD22
LBP
MIR125B1
TCF3
SLCO1B1
MAP2K6
SHMT1
DEFA1
NRXN1
CAMLG
KIR2DL1
LINC01104
SUOX
LCN2
IHH
DNMT3B
BRAF
IGHE
A2M
MAGT1
YY1
HSPA1B
SOX10
CDK4
CCL8
MYB
CLEC7A
HNF4A
ITGA5
HLA-DRB3
SMAD7
OSCAR
CYP2D6
PTH1R
CAV1
ATG16L1
FCN2
MIR320A
STAT5B
CTPS1
CYLD
CARD11
ELAVL1
PPARGC1B
MAPKAPK2
CALCRL
VTN
VEGFC
DDR1
FTO
DNMT3A
IL36B
MC4R
ATF2
MIR211
PRRT1
ADSL
TRADD
ETS2
IGFBP2
QDPR
IKZF1
MTNR1B
F2R
CNTF
RNU6-1
PDE2A
RFC1
RAC1
NOTCH1
ISG15
DEFB4A
PLCL2
FCN3
TIA1
FGG
GSDMB
BST2
MIR100
MIR26B
ADAM15
WNT5A
PTGER2
SST
PRKCA
SDC1
CD34
ENTPD1
FGF21
OPTN
FCGRT
ITGA1
FCRL4
ZNF774
CNR2
NCAM1
RTKN2
RPS6KA4
NCF1
MIR154
SDC3
SNRNP70
MIR379
KRT18
SEMA3E
IER3
CCL3L1
VTCN1
SOD3
NR5A1
ANOS1
TNC
HPX
SPHK1
TGM2
LPL
ABCC8
BMP5
SFTA3
MIR7-3HG
NRP1
HDAC4
KIR3DL1
SPARC
TERC
ENPP2
MIR212
KLRB1
F13A1
MIR130A
MAP2K3
FMOD
MIR5196
ANXA3
FAM107A
MAP2K7
TUG1
MC3R
IRAK3
LSP1
PHRF1
LPAR1
CLEC3B
UNC5B
TMEM187
COL5A1
TLR6
HAS2
RAMP2
C1QTNF6
PFKM
AP3B1
ITLN1
LHCGR
NR0B1
KISS1
PROP1
AOAH
DNAH8
APLN
PADI6
MIR423
PCBP1
ZBTB10
PIBF1
DHCR7
IKZF3
PADI3
ROCR
TRNT1
IRF6
LST1
IL17RC
CDSN
AGTR1
AFF2
C6orf15
ZFAT-AS1
IGHG2
CBLB
BIRC2
MAPK9
PRKDC
MMP20
ITPR3
HNF1A
PPP3CA
SMAD4
FKBP5
RNGTT
UGDH
FCN1
MIR181D
MTF1
MIR204
HCP5
LSM11
MIR22HG
GP2
CCN4
TPI1
MIR191
FLT4
CHRM3
EBI3
PWAR4
FADS1
CCL15
VPREB1
HLA-DOB
TGFA
SYNGR1
OLR1
SLAMF7
TBX5
RPL7
MAP3K2
CFP
RAB4B-EGLN2
CYB5A
HSPA1A
TRD
MIR199A2
ALPK1
TXNRD1
CD46
MIR9-1
CHIT1
TBX1
MIR106B
PRLR
GLI3
FGF23
MLKL
EZH2
TSPO
SLPI
MAPK13
LAIR1
NTRK2
SCGB1A1
RDX
MIR338
AOX1
NFKBIB
COL4A1
CMKLR1
MIR30E
GJB6
PTK2
RPS12P4
SNRPD1
MKKS
CCL1
MX1
RPLP1
ABCA1
FUT1
COMT
MPL
PERP
MIR155HG
BTN3A2
DUSP6
GNRHR
IL17RD
NLGN3
SPRY4
HS6ST1
PROKR2
NSMF
CDH7
LHB
PSD
WDR11
FEZF1
IRF2BP2
CCDST
TSIX
TACR3-AS1
ATOD1
MIR24-1
DOCK8
LAMP3
ALDH2
TRA
CTSD
PON2
SLAMF6
CASR
PSTPIP2
ZNF175
QPCT
MIR149
MT-CYB
LTB4R
LOC111365141
CHRNA7
FLI1
ASAH1
FABP2
CTSS
SERPINB1
PIK3R2
PDCD5
WDR26
CPEB4
PCSK9
CASC2
PLA2G5
CD1A
HNRNPDL
EPAS1
NCR3
MIR27B
ADAMTSL1
G3BP1
LPP
E2F2
MIR26A1
CD3G
NEDD9
FADS2
CARMIL1
EXOSC10
IL31
C4BPA
MOB3B
IFNK
CHST11
PWAR1
TNFSF8
RASGRP4
ORAI1
IKZF2
UCN
ARAP1
HCCAT5
HTR3A
MIR26A2
KIR2DS1
MIR3928
EPHB1
NTF3
MIR425
H1-5
AFP
EPRS1
MIR23B
HSPA1L
CCL15-CCL14
DDX6
BMX
MERTK
RGS1
SLC46A1
CLEC4E
LMNA
SMAD5-AS1
GYPC
CLEC4A
LGALS3BP
MIR766
DAXX
CNR1
PCBD1
BID
HDAC3
IRX1
MAP3K5
WARS1
ACTR2
SMPD1
PFKL
TAX1BP1
ARHGEF3
NHLH2
TRHDE
CD109
PHACTR3
ZNF311
LY6G6E
LINC00158
OS9
BMPR2
LAT
PDE3A
SLCO1C1
TRIM32
CETP
FGF5
MIR16-2
ID2
GP6
SDHAF2
AGT
MYH14
FLNB
HLA-S
HDAC2
C2
CHGA
NOTCH2
GLB1
S100A1
TCN2
RPS2P14
MIR181A1
ITGB7
PCSK1
BATF
ADAMTS13
MIRLET7E
MIR127
FLNA
CDKN2B-AS1
RNASE3
BIRC3
LALBA
RAD50
HLA-DRB9
DNM1L
PSMG2
DSG1
FABP4
MIR410
MIR532
SERPINF2
MIR522
HBEGF
PTK2B
BAD
PFKFB3
BMS1P20
FGFR3
TANK
CTHRC1
PIN1
TNFSF18
EFEMP1
ZPBP2
MIR7-1
EOMES
PTPRT
CLEC5A
TMPO
ANXA11
TACR2
DRD1
MIR34C
INPP5B
VEGFD
CIRBP
CD160
DDC
SACS
VSIG4
GAST
PTPN3
CSNK2B
TYMP
MSTN
ATP1A1
JDP2
SPATA31F1
RECK
F8
MASP2
LETR1
MIR370
SDC4
PTPN12
C1QA
MEG8
FAM177A1
TYRP1
LILRA3
MIR373
PGK1
IL12RB2
SALL3
KRT18P39
PSENEN
SDHB
TGFBR1
CD9
PROC
MST1
MSMB
RNF182
NRP2
SIRT6
HSD11B2
KMT2A
CEP57
TRIM63
CLNK
ACOXL
ZNF438
DRAIC
MIRLET7B
OLFM4
AGRN
IRF7
GAS6
PSORS1C2
CENPA
MIR346
RAC2
CCL23
TRG
MIR103A1
SAT1
MIR671
SPN
MIRLET7C
SEMA3F
ADIPOR1
EIF2S3
IL13RA1
CD99
MIR361
STUB1
IFNAR1
LOC128462409
MITF
PDGFRA
TRC-GCA24-1
CD74
SPRY2
CNMD
XCL1
CTBS
AQP1
FGF10
IGES
LTB4R2
PLA2G6
CD6
CA3
SCARB1
PLAA
BBC3
COL4A2
POLG
ENO2
OGG1
CUL1
NRAS
NREP
GIN1
NR1H3
MAVS
EPCAM
DHX9
PDCD1LG2
SELENOS
NLRC5
TNFRSF10C
MSRA
ABCC11
MPG
TIMD4
VESTAR
GPANK1
C6orf47
LY6G5C
FCRLA
GGT6
SMTNL2
GAL
IL9R
PTGER3
BMAL1
MIR15A
SEC61A1
FGF7
SP1
VAV3
CH25H
PTGER1
TNXA
FOLR1
RB1
NKIRAS1
ZNF667-AS1
NR1H2
SNRPN
PRELP
UGT1A1
OIP5-AS1
POU3F1
GSK3B
MIR93
CYP11B2
THY1
MYDGF
GABARAPL3
DELEC1
GRP
MTNR1A
MIR449A
GCKR
MDK
NPC2
EPHA2
MIR7-3
MIR7-2
C9orf72
CEBPD
ETFA
FOSL1
RC3H1
LCAT
SFRP1
MIRLET7G
TRAF3
AFF1
RIPK3
APP
MIR188
CDH13
RAF1
NOX4
FOXJ1
MIR18A
LPAR3
PTTG1
HOTTIP
GABPA
RPS6KA5
LOXL1
MIR378A
PDPN
CBR3-AS1
CCR9
IGFBP5
INPP5D
ATP4A
CARINH
KCNIP4
CCL27
HOXD10
CD84
PSME3
BLTP3A
ORM1
RYR2
GAA
GFAP
FAS-AS1
NDUFA13
SPA17
MIR137
CCL16
CD5L
SLC17A3
MFGE8
CASTOR1
AREG
MIR590
NPHS1
CRYGD
ID1
APOC3
MRC1
CBL
EPHB4
MIR103A2
EFNB1
RPS19
SPHK2
PTN
CDK1
MST1R
EPHA1
IL20RB
STAT2
HCG26
TTN
BIN1
RBCK1
NEU1
STAG1
GRHL2
TPD52
ELL
PLCL1
YPEL5
TXNDC11
DGUOK-AS1
LOC100506023
HEXA
MIR192
MIR551B
RPTOR
REV3L
VARS2
MTMR3
PPT2
NRM
IAPP
UCP2
RPA3
NAF1
DNAJA2
GCG
MIR574
SCN9A
TOP1
TCF4
ACVRL1
GPX4
MIRLET7A1
POU2F1
SIRT3
FOXM1
SERPINB2
GMCL2
MIR650
LTA4H
ILF3
SNHG14
CASP5
NLRP2
SNRPA
RUNX1-IT1
KC6
BCR
MIR501
CNDP2
MFAP4
ALKBH5
MIR196A2
LOX
HOXD13
WEE1
TG
KIR2DS4
HSPE1
CDH5
ITGA9
RAP1A
TSHR
HSD11B1
XRCC4
STK4
FKBP14
WNT9A
MIR129-1
PPAT
INSL6
TNNI3
GNB3
SOCS2
APOA4
FNDC5
MIR323A
SPINK5
ITGB5
PLD1
MIR24-2
C1QBP
GRK5
USP5
GAB2
CD72
ADGRG1
CKB
SLC22A7
TNFRSF10D
SEMA3B
SAR1A
DCAF5
REL-DT
ASIC1
SIRT4
PRKN
DEFB1
HOXD9
TOR1A
NPHS2
GALNS
MIR20B
CTSH
KEAP1
HEXD
CCL24
SETD2
MIR495
MIR589
MIR769
MKNK1
KCNQ1
AMBP
HIPK2
SEMA4A
MIR6089
MIR342
MT-TT
GBP5
PAX5
MIR193A
CHST14
HSP90B1
PMEL
KIR2DS3
KIR3DS1
HEXB
APAF1
TPSAB1
PLOD1
HSPB1
AGTR2
ACKR1
GPBAR1
SERPINA6
FECH
CCND1
CD24
ATP6V1G2
RNY1
LOC654780
HABP2
ANGPTL2
ADAMTSL2
BRD4
VIPR2
SMO
GRM5
B4GALNT1
PTPRM
DDAH2
CDK5RAP2
RPL31
ABHD6
RABEP1
UBD
CLYBL
FADS3
CASC3
PPIL4
DDA1
ANO8
VPS37C
NKAPL
AHNAK2
LY6G6C
FLACC1
RPP14
ARL14
GUCY1B2
CLYBL-AS3
RPL17P22
RPL31P31
MRPL28
NQO1
TRL-TAG1-1
MIR125B2
MIR29B1
F2RL2
[truncated: 5,033 more rows]
