# Supplementary material for: Methyl Canthin-6-one-2-carboxylate Inhibits the Activation of the NLRP3 Inflammasome in Synovial Macrophages by Upregulating Nrf2 Expression
Source: Curr Issues Mol Biol. 2025 Jan 9;47(1):38. doi: 10.3390/cimb47010038 (PMC11763762; doi:10.3390/cimb47010038)
Supplement: Supplementary file 1 [file cimb-47-00038-s001.zip › Supplementary table S2.xlsx]

## Sheet: sheet1
The 75 genes identified by intersecting the target genes of Cant with RA-associated genes
SYK
NFKB1
ADAM17
NOS2
STAT1
MAPK14
PTGS1
CCR1
DHFR
CTSK
PLA2G2A
CXCR4
CTSB
ERAP1
AKT1
CHUK
FLT1
C5AR1
CTSL
PPARG
NOS3
PSMB9
PIK3CD
GSTP1
CASP3
IRAK4
SERPINE1
HIF1A
P2RX7
ZAP70
LGALS3
EGFR
ITGB1
KIT
CDK2
KCNJ11
CSK
ENPP1
PIP4K2C
CYP3A4
PTPN11
HDAC1
ITK
IGF1R
GSR
GUSB
CFTR
PIK3R1
HRH4
SHH
FLT3
CASP7
BRD2
ERBB2
HDAC9
AXL
CYP17A1
NFE2L2
ADAM10
CDK4
PDE2A
FCGRT
CNR2
TGM2
HDAC4
F13A1
MAP2K3
TSPO
CTSD
CTSS
HTR3A
CNR1
HDAC3
PDE3A
HDAC2
